# Supplementary material for: Cryo-EM structure of the EBV ribonucleotide reductase BORF2 and mechanism of APOBEC3B inhibition
Source: Sci Adv. 2022 Apr 27;8(17):eabm2827. doi: 10.1126/sciadv.abm2827 (PMC9045721; doi:10.1126/sciadv.abm2827)
Supplement: Supplementary file 2 — Movies S1 and S2 [file sciadv.abm2827_movies_s1_and_s2.zip]

Archive with 2 entries (2 files):
- sciadv.abm2827_movie_s1.mov
- sciadv.abm2827_movie_s2.mov
